# Supplementary material for: Structural and functional mapping of ion access pathways in the human K+-dependent Na+/Ca2+ exchanger NCKX2 using cysteine scanning mutagenesis, thiol-modifying reagents, and homology modelling
Source: Channels (Austin). 2025 Jun 9;19(1):2513268. doi: 10.1080/19336950.2025.2513268 (PMC12150658; doi:10.1080/19336950.2025.2513268)
Supplement: Supplemental Material [file KCHL_A_2513268_SM9013.zip]

Archive with 5 entries (4 files):
- Supplementary figures/
- Supplementary figures/Supplementary figure captions.docx
- Supplementary figures/Szerencsei et al Figure S1.jpg
- Supplementary figures/Szerencsei et al Figure S2.jpg
- Supplementary figures/Szerencsei et al Figure S3.jpg
